# Supplementary material for: NPR1 suppresses Candidatus Liberibacter asiaticus-induced callose and reactive oxygen species accumulation
Source: Plant Physiol. 2025 Oct 21;199(3):kiaf532. doi: 10.1093/plphys/kiaf532 (PMC12631789; doi:10.1093/plphys/kiaf532)
Supplement: kiaf532_Supplementary_Data [file kiaf532_supplementary_data.zip]

Archive with 2 entries (2 files):
- Supplementary Table resubmit.docx
- Supplementary figures re.pdf
